# Supplementary material for: Efficiency of the Moscow Stock Exchange before 2022
Source: Entropy (Basel). 2022 Aug 25;24(9):1184. doi: 10.3390/e24091184 (PMC9497593; doi:10.3390/e24091184)
Supplement: Supplementary file 1 [file entropy-24-01184-s001.zip]

Archive with 16 entries (15 files):
- codes_entropy_journal/
- codes_entropy_journal/description
- codes_entropy_journal/Entropy.ipynb
- codes_entropy_journal/Entropy_of_moex_stocks.ipynb
- codes_entropy_journal/OutlierDetection.ipynb
- codes_entropy_journal/RemoveDailyPattern.ipynb
- codes_entropy_journal/EWMAw0.ipynb
- codes_entropy_journal/BestBIC.ipynb
- codes_entropy_journal/inputnans.ipynb
- codes_entropy_journal/Grassberger.npy
- codes_entropy_journal/CIEN.ipynb
- codes_entropy_journal/CITable3.npy
- codes_entropy_journal/CITable4.npy
- codes_entropy_journal/determineticksize.ipynb
- codes_entropy_journal/Comovement Entropy.ipynb
- codes_entropy_journal/CalculateKL.ipynb
