# Supplementary material for: Efficiency of the Moscow Stock Exchange before 2022
Source: Entropy (Basel). 2022 Aug 25;24(9):1184. doi: 10.3390/e24091184 (PMC9497593; doi:10.3390/e24091184)
Supplement: Supplementary file 1 [file entropy-24-01184-s001.zip › codes_entropy_journal/description]

Entropy_of_moex_stocks - the main program for calculating efficiency rates
Entropy - functions for calculating the Shannon entropy
Comovement Entropy - function for calculating the entropy of co-movements
CalculateKL - function for calculating the Kullback–Leibler distance
CIEN - functions for estimating the Confidence Interval of entropy using Monte-Carlo simulations
CITable3 - Confidence Intervals for different lengths of the sequence for the 3-symbols discretization
CITable4 - Confidence Intervals for different lengths of the sequence for the 4-symbols discretization
Grassberger - sequence G (n) needed to calculate the entropy
EWMAw0 - function for estimating volatility and filtering out price staleness
OutlierDetection - function for finding and removing outliers
RemoveDailyPattern - function for removing intraday volatility pattern
BestBIC - function for choosing ARMA model with the lowest BIC
determineticksize - function for estimating tick sizes
inputnans - helper function for adding missing values instead of no-trading minutes
