# Supplementary material for: Efficiency of the Moscow Stock Exchange before 2022
Source: Entropy (Basel). 2022 Aug 25;24(9):1184. doi: 10.3390/e24091184 (PMC9497593; doi:10.3390/e24091184)
Supplement: Supplementary file 1 [file entropy-24-01184-s001.zip › codes_entropy_journal/Entropy.ipynb]

# %% [code]
import numpy
import pandas
import math
from scipy.optimize import minimize_scalar
import matplotlib.pyplot as plt
import sys
def ShEn3(X):
    Grassberger=numpy.load('Grassberger.npy')
    Indexes=(pandas.isnull(X))
    t1=numpy.nanpercentile(X,100/3)
    t2=numpy.nanpercentile(X,200/3)
    Data=numpy.zeros_like(X)
    Data[Indexes]=numpy.nan
    Data[X<t1]=1
    Data[X>t2]=2
    LI=sum(Indexes==0)
    Indexes=numpy.append(Indexes,1)
    k=1
    while k<max(1,math.floor(math.log(LI,3))):
        kok=k
        LIok=LI
        Indexesok=numpy.copy(Indexes)
        ind=numpy.where(Indexes)[0]-1
        ind=ind[ind>=0]
        Indexes[ind]=1
        LI=sum(Indexes==0)
        k=k+1
    k=kok
    LI=LIok
    Indexes=Indexesok
    Indexes=numpy.where(1-Indexes)[0]
    X2=numpy.zeros([numpy.size(Indexes),k])
    Count=numpy.zeros(3**k)
    K=3**(numpy.arange(k-1,-1,-1))
    for i in range(LI):
        X2[:][i]=Data[Indexes[i]:(Indexes[i]+k)]
        Count[int(numpy.dot(X2[:][i],K))]+=1
    H=numpy.log(LI)
    for i in range(3**k):
        if Count[i]!=0:
            H=H-Count[i]*Grassberger[int(Count[i])]/LI
    en=H/k/numpy.log(3)
    aslen=LI+k-1
    return(en,aslen)
def ShEn4(X):
    Grassberger=numpy.load('Grassberger.npy')
    Indexes=(pandas.isnull(X))
    t1=numpy.nanpercentile(X,100/4)
    t2=numpy.nanpercentile(X,200/4)
    t3=numpy.nanpercentile(X,300/4)
    Data=numpy.zeros_like(X)
    Data[Indexes]=numpy.nan
    Data[X>t1]=1
    Data[X>t2]=2
    Data[X>t3]=3
    LI=sum(Indexes==0)
    Indexes=numpy.append(Indexes,1)
    k=1
    while k<max(1,math.floor(math.log(LI,4))):
        kok=k
        LIok=LI
        Indexesok=numpy.copy(Indexes)
        ind=numpy.where(Indexes)[0]-1
        ind=ind[ind>=0]
        Indexes[ind]=1
        LI=sum(Indexes==0)
        k=k+1
    k=kok
    LI=LIok
    Indexes=Indexesok
    Indexes=numpy.where(1-Indexes)[0]
    X2=numpy.zeros([numpy.size(Indexes),k])
    Count=numpy.zeros(4**k)
    K=4**(numpy.arange(k-1,-1,-1))
    for i in range(LI):
        X2[:][i]=Data[Indexes[i]:(Indexes[i]+k)]
        Count[int(numpy.dot(X2[:][i],K))]+=1
    H=numpy.log(LI)
    for i in range(4**k):
        if Count[i]!=0:
            H=H-Count[i]*Grassberger[int(Count[i])]/LI
    en=H/k/numpy.log(4)
    aslen=LI+k-1
    return(en,aslen)
def KLdivergence4(X,Y):
    Grassberger=numpy.load('Grassberger.npy')
    IndexesX=(pandas.isnull(X))
    IndexesY=(pandas.isnull(Y))
    t1=numpy.nanpercentile(X,100/4)
    t2=numpy.nanpercentile(X,200/4)
    t3=numpy.nanpercentile(X,300/4)
    DataX=numpy.zeros_like(X)
    DataX[IndexesX]=numpy.nan
    DataX[X>t1]=1
    DataX[X>t2]=2
    DataX[X>t3]=3
    t1=numpy.nanpercentile(Y,100/4)
    t2=numpy.nanpercentile(Y,200/4)
    t3=numpy.nanpercentile(Y,300/4)
    DataY=numpy.zeros_like(Y)
    DataY[IndexesY]=numpy.nan
    DataY[Y>t1]=1
    DataY[Y>t2]=2
    DataY[Y>t3]=3
    LIX=sum(IndexesX==0)
    IndexesX=numpy.append(IndexesX,1)
    k=1
    while k<max(1,math.floor(math.log(LIX,4))):
        kok=k
        ind=numpy.where(IndexesX)[0]-1
        ind=ind[ind>=0]
        IndexesX[ind]=1
        LIX=sum(IndexesX==0)
        k=k+1
    kX=kok
    LIY=sum(IndexesY==0)
    IndexesY=numpy.append(IndexesY,1)
    k=1
    while k<max(1,math.floor(math.log(LIY,4))):
        kok=k
        ind=numpy.where(IndexesY)[0]-1
        ind=ind[ind>=0]
        IndexesY[ind]=1
        LIY=sum(IndexesY==0)
        k=k+1
    kY=kok
    k=min(kX,kY)
    IndexesX=(pandas.isnull(X))
    IndexesX=numpy.append(IndexesX,1)
    LIX=sum(IndexesX==0)
    for n in range(1,k):
        ind=numpy.where(IndexesX)[0]-1
        ind=ind[ind>=0]
        IndexesX[ind]=1
    LIX=sum(IndexesX==0)
    for n in range(1,k):
        ind=numpy.where(IndexesY)[0]-1
        ind=ind[ind>=0]
        IndexesY[ind]=1
    LIY=sum(IndexesY==0)
    K=4**(numpy.arange(k-1,-1,-1))
    IndexesX=numpy.where(1-IndexesX)[0]
    X2=numpy.zeros([numpy.size(IndexesX),k])
    CountX=numpy.zeros(4**k)
    for i in range(LIX):
        X2[:][i]=DataX[IndexesX[i]:(IndexesX[i]+k)]
        CountX[int(numpy.dot(X2[:][i],K))]+=1
    IndexesY=numpy.where(1-IndexesY)[0]
    Y2=numpy.zeros([numpy.size(IndexesY),k])
    CountY=numpy.zeros(4**k)
    for i in range(LIY):
        Y2[:][i]=DataY[IndexesY[i]:(IndexesY[i]+k)]
        CountY[int(numpy.dot(Y2[:][i],K))]+=1
    HX=numpy.log(LIX)
    HY=numpy.log(LIY)
    DXY=0
    DYX=0
    probX=CountX/LIX
    probY=CountY/LIY
    probX[numpy.where(CountX==0)[0]]=sys.float_info.epsilon #2.220446049250313e-16
    probY[numpy.where(CountY==0)[0]]=sys.float_info.epsilon
    for i in range(4**k):
        if CountX[i]!=0:
            HX=HX-CountX[i]*Grassberger[int(CountX[i])]/LIX
            DXY=DXY+probX[i]*numpy.log(probX[i]/probY[i])
        if CountY[i]!=0:
            HY=HY-CountY[i]*Grassberger[int(CountY[i])]/LIX
            DYX=DYX+probY[i]*numpy.log(probY[i]/probX[i])
    KL=DXY/HX+DYX/HY
    return KL
