# Supplementary material for: Efficiency of the Moscow Stock Exchange before 2022
Source: Entropy (Basel). 2022 Aug 25;24(9):1184. doi: 10.3390/e24091184 (PMC9497593; doi:10.3390/e24091184)
Supplement: Supplementary file 1 [file entropy-24-01184-s001.zip › codes_entropy_journal/Entropy_of_moex_stocks.ipynb]

# %% [code]
import pandas as pd
from scipy import stats
import numpy as np
import math
from statsmodels.tsa.arima.model import ARIMA
from datetime import datetime
import matplotlib.pyplot as plt
from scipy.optimize import minimize_scalar
from ipynb.fs.full.OutlierDetection import *
from ipynb.fs.full.RemoveDailyPattern import *
from ipynb.fs.full.EWMAw0 import EWMAw0_estimate
from ipynb.fs.full.BestBIC import *
from ipynb.fs.full.inputnans import inputnans, inputnanswithindex
from ipynb.fs.full.Entropy import ShEn3, ShEn4
from ipynb.fs.full.CIEN import CIEN1p1s3,CIEN1p1s4
from ipynb.fs.full.determineticksize import determineticksize
Date1 = '01/01/2012'
Date2 = '01/01/2022'
Time1 = '10:00'
Time2 = '18:39'
T1 = int(Time1.split(":")[0])*60+int(Time1.split(":")[1])
T2 = int(Time2.split(":")[0])*60+int(Time2.split(":")[1])
Td=T2-T1+1
STOCKS=['GAZP.txt','LKOH.txt','ROSN.txt','SNGS.txt','TATN.txt',"SBER.txt","VTBR.txt","CHMF.txt", "NLMK.txt", "GMKN.txt", "MTLR.txt","MAGN.txt", "MTSS.txt", "RTKM.txt", "HYDR.txt", "RSTI.txt", "AFLT.txt","MGNT.txt"]
for i in range(numpy.size(STOCKS)):
    Stock=STOCKS[i]
    print('Stock is', Stock)
    Datafile = pd.read_csv(Stock, sep=" ", header=None)
    Datafile[0] = Datafile[[0]].applymap(str).applymap(lambda s: "{}/{}/{}".format(s[4:6],s[6:], s[0:4]))
    Datafile[0] = Datafile[0]+' '+Datafile[1]
    Datafile = Datafile.iloc[:, [0, 5, 6]]
    Datafile.columns = ['Date', 'price', 'volume']
    Datafile['Date'] = pd.to_datetime(Datafile['Date'])
    Datafile['time'] = Datafile['Date'].dt.hour*60+Datafile['Date'].dt.minute
    Datafile = Datafile.set_index('Date')
    Datafile = Datafile[Date1:Date2]
    Datafile = Datafile[(Datafile.time >= T1) & (Datafile.time <= T2)]
    OutlierIndex=OutlierDetection(Datafile.price)
    print(numpy.size(OutlierIndex), "outliers")
    Datafile.drop(Datafile.index[OutlierIndex], inplace=True)
    Datafile['month']=100*Datafile.index.year+Datafile.index.month
    Nmonth=len(pd.unique(Datafile['month']))
    print(Nmonth,'months')
    Datafile['Ret'] = ""
    Datafile['delta'] = ""
    Datafile['ticksize'] = ""
    N=np.shape(Datafile)[0]
    Datafile['Ret']=np.log(Datafile.price) - np.log(Datafile.price.shift(1))
    Datafile['delta']=(Datafile.time) - (Datafile.time.shift(1))
    Datafile.loc[Datafile.delta<0, 'delta']+=Td
    Datafile.loc[Datafile.delta>120, 'delta']=1
    Datafile.drop(Datafile.index[0], inplace=True)
    while (Datafile.Ret[0]==0):
        Datafile.drop(Datafile.index[0], inplace=True)
    N1=np.shape(Datafile)[0]
    Datafile.drop(Datafile.index[abs(Datafile['Ret'])>0.2], inplace=True)
    N=np.shape(Datafile)[0]
    print(N1-N,"splits")
    print("size is", N)
    Datafile=RemoveDailyPattern(Datafile,T1,T2)
    ticksizes=[]
    for x in pd.unique(Datafile.month):
        MonthIndexes=(Datafile.month==x)
        ticksize=determineticksize(Datafile.loc[MonthIndexes,'price'].to_numpy())
        Datafile.loc[Datafile.index[MonthIndexes][0],'ticksize']=ticksize
        ticksizes=numpy.append(ticksizes,ticksize)
    print(ticksizes)
    (sigma,rc)=EWMAw0_estimate(Datafile.rdp,Datafile.price,Datafile.delta,Datafile.ticksize)
    Datafile['beforeARMA'] = ""
    Datafile.beforeARMA=numpy.divide(rc,sigma)
    Popt=[0]
    Qopt=[1]
    FirstYear=pd.unique(Datafile.index.year)[0]
    for x in pd.unique(Datafile.index.year)[:-1]:
        YearIndexes=(Datafile.index.year==x)
        returnswithgaps=inputnans(Datafile[YearIndexes]['delta'], numpy.copy(Datafile[YearIndexes]['beforeARMA']))
        (P,Q)=BestBIC(returnswithgaps)
        Popt=numpy.append(Popt,P)
        Qopt=numpy.append(Qopt,Q)
    En3=[]
    CIen3=[]
    En4=[]
    CIen4=[]
    Ineffmonths=[]
    print("Calculate entropies")
    for x in pd.unique(Datafile.month):
        MonthIndexes=(Datafile.month==x)
        returnswithgaps=inputnans(Datafile[MonthIndexes]['delta'], numpy.copy(Datafile[MonthIndexes]['beforeARMA']))
        Year=math.floor(x/100)-FirstYear
        P=Popt[Year]
        Q=Qopt[Year]
        model = ARIMA(pd.DataFrame(returnswithgaps).astype(float), order=(P,0,Q))
        model_fit = model.fit()
        residuals = model_fit.resid
        Datafile.loc[MonthIndexes,'AfterARMA']=residuals[numpy.where(indexes)[0]].to_numpy()
        [Ent3,asl3]=ShEn3(residuals)
        CI3=CIEN1p1s3(asl3)
        En3=numpy.append(En3,Ent3)
        CIen3=numpy.append(CIen3,CI3)
        [Ent4,asl4]=ShEn4(residuals)
        CI4=CIEN1p1s4(asl4)
        En4=numpy.append(En4,Ent4)
        CIen4=numpy.append(CIen4,CI4)
        if Ent3<CI3 or Ent4<CI4:
            print(x, end=' ')
            Ineffmonths=numpy.append(Ineffmonths,x)
    print(Popt)
    print(Qopt)
    filename1=Stock[:-4]+'_ineffmonths'
    numpy.save(filename1,Ineffmonths)
    Efffactor3=numpy.divide(En3,CIen3)
    filename2=Stock[:-4]+'_Efffactor3'
    numpy.save(filename2,Efffactor3)
    Efffactor4=numpy.divide(En4,CIen4)
    filename3=Stock[:-4]+'_Efffactor4'
    numpy.save(filename3,Efffactor4)
    filename4=Stock[:-4]+'_Datafile'
    Datafile.to_csv(filename4)
    print('ineff measure is', numpy.size(Ineffmonths)/120)
    print('for 3 symbols',sum(Efffactor3<1)/120)
    print('for 4 symbols',sum(Efffactor4<1)/120)
