# Supplementary material for: Efficiency of the Moscow Stock Exchange before 2022
Source: Entropy (Basel). 2022 Aug 25;24(9):1184. doi: 10.3390/e24091184 (PMC9497593; doi:10.3390/e24091184)
Supplement: Supplementary file 1 [file entropy-24-01184-s001.zip › codes_entropy_journal/OutlierDetection.ipynb]

# %% [code]
import numpy as np
from scipy import stats
def OutlierDetection(X,kappa=20, delta=0.05, c=5, gamma=0.05):
    count=0
    Out=[]
    K=int(kappa/2)
    l=len(X)
    for i in np.arange(l):
        if i<K:
            j=np.arange(kappa)
        elif i>l-K:
            j=np.arange((l-kappa),l)
        else:
            j=np.arange(i-K,i+K)
        m=stats.trim_mean(X[j], delta)
        sigma=stats.tstd(X[j],limits=(np.quantile(X[j],delta),np.quantile(X[j],1-delta)))
        if abs(X[i]-m)>c*sigma+gamma:
            Out=np.append(Out,i)
    if len(Out)>0:
        Out=Out.astype(int)
    return Out
