# Supplementary material for: Efficiency of the Moscow Stock Exchange before 2022
Source: Entropy (Basel). 2022 Aug 25;24(9):1184. doi: 10.3390/e24091184 (PMC9497593; doi:10.3390/e24091184)
Supplement: Supplementary file 1 [file entropy-24-01184-s001.zip › codes_entropy_journal/RemoveDailyPattern.ipynb]

# %% [code]
import pandas as pd
import numpy
import matplotlib.pyplot as plt
def RemoveDailyPattern(Datafile,T1,T2):
    Datafile['day']=10000*Datafile.index.year+100*Datafile.index.month+Datafile.index.day
    Ndays=len(pd.unique(Datafile['day']))
    print(Ndays,'days')
    Datafile['bystd'] = ""
    for x in pd.unique(Datafile['day']):
        s=numpy.std(abs(Datafile.loc[Datafile.day==x,'Ret']))
        Datafile.loc[Datafile.day==x,'bystd']=abs(Datafile.loc[Datafile.day==x,'Ret'])/s
    Datafile['rdp'] = ""
    eta=[]
    for x in range(T1,T2+1):
        Eta=sum(Datafile.loc[Datafile.time==x,'bystd'])/Ndays
        eta=numpy.append(eta,Eta)
        Datafile.loc[Datafile.time==x,'rdp']=Datafile.loc[Datafile.time==x,'Ret']/Eta
    Datafile.drop('bystd', axis=1, inplace=True)
    return(Datafile, eta)
