# Supplementary material for: Efficiency of the Moscow Stock Exchange before 2022
Source: Entropy (Basel). 2022 Aug 25;24(9):1184. doi: 10.3390/e24091184 (PMC9497593; doi:10.3390/e24091184)
Supplement: Supplementary file 1 [file entropy-24-01184-s001.zip › codes_entropy_journal/EWMAw0.ipynb]

# %% [code]
import math
import numpy
import pandas
def EWMA(r,alpha=0.05):
    mu1=math.sqrt(2/math.pi)
    N=numpy.shape(r)[0]
    rabs=numpy.absolute(r)
    sigma=numpy.zeros(N)
    sigma[0]=1/mu1*rabs[0]
    for i in range(1,N):
        sigma[i]=1/mu1*alpha*rabs[i-1]+(1-alpha)*sigma[i-1]
    return(sigma)
def EWMAw0_estimate(r,P,delta,ticksize, alpha=0.05, timestep=1):
    Tosave=0
    mu1=math.sqrt(2/math.pi)
    N=numpy.shape(r)[0]
    rabs=numpy.absolute(r)
    sigma=numpy.zeros(N)
    rc=numpy.copy(r)
    Z=numpy.zeros(N)
    p=numpy.zeros(N)
    sigma[0]=1/mu1*rabs[0]
    d=ticksize[0]
    Rowof0s=0
    lenghof0s=0
    for i in range(1,N):
        if ticksize[i]!="":
            d=ticksize[i]
        if delta[i]>timestep:
            sigma[i]=sigma[i-1]
            lenghof0s+=int(delta[i]/timestep)
            Rowof0s=1
        elif rabs[i-1]==0:
            if Rowof0s==1:
                rc[i-1]=numpy.nan
                sigma[i]=sigma[i-1]
                lenghof0s+=1
            elif Tosave>0:
                Tosave-=1
                sigma[i]=(1-alpha)*sigma[i-1]
            else:
                rc[i-1]=numpy.nan
                sigma[i]=sigma[i-1]
                Rowof0s=1
                lenghof0s=1
        else:
            if Rowof0s==1:
                rc[i-1]=numpy.nan
                Rowof0s=0
                restim=rabs[i-1]/math.sqrt(lenghof0s+1)
                lenghof0s=0
                sigma[i]=1/mu1*alpha*restim+(1-alpha)*sigma[i-1]
            else:
                sigma[i]=1/mu1*alpha*rabs[i-1]+(1-alpha)*sigma[i-1]
        R=d/(P[i-1]*sigma[i-1]*math.sqrt(2*delta[i]/timestep))
        p[i]=probof0move(R)
        if numpy.isnan(rc[i-1]):
            Z[i]=Z[i-1]
        else:
            Z[i]=Z[i-1]+p[i]
        if math.floor(Z[i])-math.floor(Z[i-1])==1:
            Tosave=Tosave+1
    Zcheck=sum(p)
    pmean=Zcheck/N
    qmean=1-pmean
    Var=pmean*qmean*N
    Nreal=sum(r==0)
    if Zcheck+1.96*math.sqrt(Var)>Nreal:
        print('there is no staleness')
        sigma=EWMA(r)
        rc=numpy.copy(r)
    return(sigma,rc)
