# Supplementary material for: Efficiency of the Moscow Stock Exchange before 2022
Source: Entropy (Basel). 2022 Aug 25;24(9):1184. doi: 10.3390/e24091184 (PMC9497593; doi:10.3390/e24091184)
Supplement: Supplementary file 1 [file entropy-24-01184-s001.zip › codes_entropy_journal/BestBIC.ipynb]

# %% [code]
import pandas
import numpy
import warnings
from statsmodels.tsa.arima.model import ARIMA
def BestBIC(X):
    Y=pandas.DataFrame(X)
    warnings.filterwarnings("ignore")
    order_bic=[]
    for P in range(7):
        for Q in range(7-P):
            model=ARIMA(Y.astype(float),order=(P,0,Q))
            results=model.fit()
            order_bic.append((P,Q,results.bic))
    order_df=pandas.DataFrame(order_bic,columns=['p','q','bic'])
    order_df.sort_values('bic',inplace=True,ignore_index=True)
    Popt=order_df['p'][0]
    Qopt=order_df['q'][0]
    return(Popt,Qopt)

# %% [code]
