# Supplementary material for: Efficiency of the Moscow Stock Exchange before 2022
Source: Entropy (Basel). 2022 Aug 25;24(9):1184. doi: 10.3390/e24091184 (PMC9497593; doi:10.3390/e24091184)
Supplement: Supplementary file 1 [file entropy-24-01184-s001.zip › codes_entropy_journal/inputnans.ipynb]

# %% [code]
import numpy
def inputnans(gaps,returnswithgaps):
    Gapindex=numpy.where(gaps>1)[0]
    nanindex=numpy.copy(Gapindex)
    for x in range(numpy.size(Gapindex)):
        numnan=int(gaps[Gapindex[x]]-1)
        nan_array=numpy.array(numnan*[numpy.nan])
        returnswithgaps=numpy.insert(returnswithgaps,[nanindex[x]],nan_array)
        nanindex+=numnan
    return(returnswithgaps)
def inputnanswithindex(gaps,returnswithgaps):
    Gapindex=numpy.where(gaps>1)[0]
    nanindex=numpy.copy(Gapindex)
    index=numpy.ones_like(returnswithgaps)
    for x in range(numpy.size(Gapindex)):
        numnan=int(gaps[Gapindex[x]]-1)
        nan_array=numpy.array(numnan*[numpy.nan])
        arrayof0=numpy.zeros(numnan)
        returnswithgaps=numpy.insert(returnswithgaps,[nanindex[x]],nan_array)
        index=numpy.insert(index,[nanindex[x]],arrayof0)
        nanindex+=numnan
    return(returnswithgaps,index)
def inputnans1(gaps,returnswithgaps):
    Gapindex=numpy.where(gaps>1)[0]
    nanindex=numpy.copy(Gapindex)
    for x in range(numpy.size(Gapindex)):
        returnswithgaps=numpy.insert(returnswithgaps,[nanindex[x]],numpy.nan)
        nanindex+=1
    return(returnswithgaps)
