# Supplementary material for: Efficiency of the Moscow Stock Exchange before 2022
Source: Entropy (Basel). 2022 Aug 25;24(9):1184. doi: 10.3390/e24091184 (PMC9497593; doi:10.3390/e24091184)
Supplement: Supplementary file 1 [file entropy-24-01184-s001.zip › codes_entropy_journal/CIEN.ipynb]

# %% [code]
import numpy
from ipynb.fs.full.Entropy import ShEn3,ShEn4
def CIEN1p1s3(aslen):
    CITable=numpy.load('CITable3.npy')
    if aslen in CITable[:,0]:
        CI=CITable[aslen==CITable[:,0],1]
    else:
        numpy.random.seed()
        Ensample=[]
        for i in range(10**4):
            X=numpy.random.normal(0,1,aslen)
            En=ShEn3(X)
            Ensample=numpy.append(Ensample,En)
        CI=numpy.percentile(Ensample,1)
        CITable=numpy.vstack([CITable, [aslen,CI]])
    numpy.save('CITable3',CITable)
    return CI
def CIEN1p1s4(aslen):
    CITable=numpy.load('CITable4.npy')
    if aslen in CITable[:,0]:
        CI=CITable[aslen==CITable[:,0],1]
    else:
        numpy.random.seed()
        Ensample=[]
        for i in range(10**4):
            X=numpy.random.normal(0,1,aslen)
            En=ShEn4(X)
            Ensample=numpy.append(Ensample,En)
        CI=numpy.percentile(Ensample,1)
        CITable=numpy.vstack([CITable, [aslen,CI]])
    numpy.save('CITable4',CITable)
    return CI
