# Supplementary material for: Efficiency of the Moscow Stock Exchange before 2022
Source: Entropy (Basel). 2022 Aug 25;24(9):1184. doi: 10.3390/e24091184 (PMC9497593; doi:10.3390/e24091184)
Supplement: Supplementary file 1 [file entropy-24-01184-s001.zip › codes_entropy_journal/determineticksize.ipynb]

# %% [code]
import numpy
def determineticksize(prices):
    sigdig=[]
    for i in range(numpy.size(prices)):
        string=str(prices[i])
        if string.find('.')>=0:
            sigdig=numpy.append(sigdig,len(string[1+string.find('.'):]))
        else:
            sigdig=numpy.append(sigdig,0)
    s=numpy.ceil(numpy.mean(sigdig))
    prices=numpy.around(prices*(10**s))
    prices=numpy.unique(prices)
    Returns=prices[1:]-prices[:-1]
    values, counts = numpy.unique(Returns, return_counts=True)
    ind = numpy.argmax(counts)
    d=values[ind]
    return d*(10**(-s))

# %% [code]
