# Supplementary material for: Efficiency of the Moscow Stock Exchange before 2022
Source: Entropy (Basel). 2022 Aug 25;24(9):1184. doi: 10.3390/e24091184 (PMC9497593; doi:10.3390/e24091184)
Supplement: Supplementary file 1 [file entropy-24-01184-s001.zip › codes_entropy_journal/Comovement Entropy.ipynb]

# %% [code]
def CalculateCoEntropy(X,Y,delta):
    Grassberger=numpy.load('Grassberger.npy')
    m1=numpy.nanmedian(X)
    m2=numpy.nanmedian(Y)
    Data=numpy.zeros_like(X)
    Indexes=pd.isnull(X+Y)
    Data[Indexes]=numpy.nan
    Data[(X<=m1) & (Y<=m2)]=0
    Data[(X>m1) & (Y<=m2)]=1
    Data[(X<=m1) & (Y>m2)]=2
    Data[(X>m1) & (Y>m2)]=3
    Data=inputnans1(delta,Data)
    Indexes=pd.isnull(Data)
    LI=sum(Indexes==0)
    Indexes=numpy.append(Indexes,1)
    k=1
    while k<max(1,math.floor(math.log(LI,4))):
        kok=k
        LIok=LI
        Indexesok=numpy.copy(Indexes)
        ind=numpy.where(Indexes)[0]-1
        ind=ind[ind>=0]
        Indexes[ind]=1
        LI=sum(Indexes==0)
        k=k+1
    k=kok
    LI=LIok
    Indexes=Indexesok
    Indexes=numpy.where(1-Indexes)[0]
    X2=numpy.zeros([numpy.size(Indexes),k])
    Count=numpy.zeros(4**k)
    K=4**(numpy.arange(k-1,-1,-1))
    for i in range(LI):
        X2[:][i]=Data[Indexes[i]:(Indexes[i]+k)]
        Count[int(numpy.dot(X2[:][i],K))]+=1
    H=numpy.log(LI)
    for i in range(4**k):
        if Count[i]!=0:
            H=H-Count[i]*Grassberger[int(Count[i])]/LI
    en=H/k/numpy.log(4)
    return(en)
import numpy
from numpy import genfromtxt
import pandas as pd
import math
import matplotlib.pyplot as plt
import scipy.cluster.hierarchy as shc
from ipynb.fs.full.inputnans import inputnans1
STOCKS=['GAZP.txt','LKOH.txt','ROSN.txt','SNGS.txt','TATN.txt',"SBER.txt","VTBR.txt","CHMF.txt", "NLMK.txt","GMKN.txt","MTLR.txt","MAGN.txt" ,"MTSS.txt","RTKM.txt","HYDR.txt","RSTI.txt","AFLT.txt","MGNT.txt"]
N=numpy.size(STOCKS)
CoEntropy=[]
for i in range(0,N-1):
    Stock1=STOCKS[i]
    filename1=Stock1[:-4]+'_Datafile'
    Datafile1=pd.read_csv(filename1)
    Date1=Datafile1.Date
    for j in range(i+1,N):
        Stock2=STOCKS[j]
        filename2=Stock2[:-4]+'_Datafile'
        Datafile2=pd.read_csv(filename2)
        Date2=Datafile2.Date
        Inter,I1,I2=numpy.intersect1d(Date1,Date2, return_indices=True)
        X=Datafile1.AfterARMA[I1].to_numpy()
        Y=Datafile2.AfterARMA[I2].to_numpy()
        delta=Datafile1.AfterARMA[I1].to_numpy()+Datafile2.AfterARMA[I2].to_numpy()-1
        CoEntropy=numpy.append(CoEntropy,CalculateCoEntropy(X,Y,delta))
T=shc.linkage(CoEntropy,method='average')
plt.figure(figsize=(10, 7))
plt.title("Dendogram of Stocks using Co-movement entropy", fontsize=14)
labels=['GAZP','LKOH','ROSN','SNGS','TATN',"SBER","VTBR","CHMF", "NLMK","GMKN","MTLR","MAGN" ,"MTSS","RTKM","HYDR","RSTI","AFLT","MGNT"]
shc.dendrogram(T,color_threshold=0.989,labels=labels,leaf_rotation=45)
plt.xticks(fontsize=13)
plt.yticks(fontsize=13)
plt.ylim([0.96, 1])
plt.savefig('Tree_average_CoEntropy_1.eps', format='eps')
