# Supplementary material for: Efficiency of the Moscow Stock Exchange before 2022
Source: Entropy (Basel). 2022 Aug 25;24(9):1184. doi: 10.3390/e24091184 (PMC9497593; doi:10.3390/e24091184)
Supplement: Supplementary file 1 [file entropy-24-01184-s001.zip › codes_entropy_journal/CalculateKL.ipynb]

# %% [code]
import math
import numpy
import pandas as pd
from ipynb.fs.full.inputnans import inputnans, inputnanswithindex
from statsmodels.tsa.arima.model import ARIMA
from ipynb.fs.full.BestBIC import BestBIC
from ipynb.fs.full.Entropy import KLdivergence4
import matplotlib.pyplot as plt
import scipy.cluster.hierarchy as shc
STOCKS=['GAZP.txt','LKOH.txt','ROSN.txt','SNGS.txt','TATN.txt',"SBER.txt","VTBR.txt","CHMF.txt", "NLMK.txt","GMKN.txt","MTLR.txt","MAGN.txt" ,"MTSS.txt","RTKM.txt","HYDR.txt","RSTI.txt","AFLT.txt","MGNT.txt"]
N=numpy.size(STOCKS)
KLdistance=[]
for i in range(0,N-1):
    Stock1=STOCKS[i]
    filename1=Stock1[:-4]+'_Datafile'
    Datafile1=pd.read_csv(filename1)
    X=Datafile1.AfterARMA
    for j in range(i+1,N):
        Stock2=STOCKS[j]
        filename2=Stock2[:-4]+'_Datafile'
        Datafile2=pd.read_csv(filename2)
        Y=Datafile2.AfterARMA
plt.figure(figsize=(10, 7))
plt.title("Dendogram of Stocks using KL distance", fontsize=14)
T=shc.linkage(KLdistance,method='average')
labels=['GAZP','LKOH','ROSN','SNGS','TATN',"SBER","VTBR","CHMF", "NLMK","GMKN","MTLR","MAGN" ,"MTSS","RTKM","HYDR","RSTI","AFLT","MGNT"]
shc.dendrogram(T,color_threshold=0.035,labels=labels,leaf_rotation=45)
plt.xticks(fontsize=13)
plt.yticks(fontsize=13)
plt.savefig('Tree_average_1.eps', format='eps')
